# Supplementary material for: High Resistance to Quinclorac in Multiple-Resistant Echinochloa colona Associated with Elevated Stress Tolerance Gene Expression and Enriched Xenobiotic Detoxification Pathway
Source: Genes (Basel). 2022 Mar 15;13(3):515. doi: 10.3390/genes13030515 (PMC8949966; doi:10.3390/genes13030515)
Supplement: Supplementary file 1 [file genes-13-00515-s001.zip]

Archive with 1 entries (1 files):
- genes-1585357-supplementary.pdf
